# Supplementary material for: Analysis of gunshot injuries to the different surfaces of the shaft of a porcine femur with various lead airgun pellets fired from a 6.35 mm calibre air rifle using a human thigh model
Source: PLoS One. 2026 Mar 2;21(3):e0343400. doi: 10.1371/journal.pone.0343400 (PMC12952593; doi:10.1371/journal.pone.0343400)
Supplement: S1 File — (XLSX) [file pone.0343400.s001.xlsx]

## Sheet: Arkusz1
	Bone inlet area	Periosteum inlet area	RA
AB6	53.13	93.99	1.76912
	54.985	97.11	1.76627
	53.67	95.12	1.77238
	50.415	96.125	1.90664
	57.475	94.11	1.63749
	56.74	94.185	1.65995
	54.18	95.35	1.75992
	57.21	98.025	1.71336
	54.145	95.675	1.76711
	56.205	93.75	1.66805
AH6	65.28	132.355	2.02754
	68.235	156.395	2.29199
	72.27	158.805	2.19748
	57.245	141.435	2.47065
	63.555	132.56	2.08569
	64.75	178.5	2.75676
	66.245	166.34	2.51104
	69.315	137.5	1.98378
	63.545	148.16	2.33159
	64.015	184.02	2.87478
AS6	40.38	60.5	1.49827
	40.725	62.285	1.5294
	43.35	64.58	1.48973
	45.83	76.165	1.6619
	41.465	68.39	1.64934
	41.475	70.49	1.69958
	40.815	68.085	1.66814
	45.625	63.61	1.39419
	46.22	69.405	1.50162
	42.063	67.855	1.61318
PH6	77.835	289.37	3.71777
	80.02	319.235	3.98948
	81.255	254.825	3.13624
	84.065	316.295	3.76269
	77.82	357.05	4.58837
	78.16	287.405	3.67721
	81.055	312.435	3.8547
	78.04	300.125	3.8459
	75.07	319.45	4.25546
	77.97	283.52	3.63644
PB6	48.355	104.115	2.15314
	49.515	106.51	2.1512
	53.19	103.61	1.94797
	55.265	95.16	1.72191
	51.77	97.985	1.89266
	50.74	98.71	1.94548
	54.935	104.675	1.90546
	51.5	95.485	1.85423
	56.125	99	1.76396
	57.58	96.245	1.67146
PS6	51.04	101.16	1.98197
	51.405	106.835	2.07834
	50.795	125.345	2.46764
	50.365	101.705	2.01951
	52.355	132.93	2.53921
	52.705	115.04	2.18273
	51.405	122.255	2.37843
	49.83	107.53	2.15794
	51.795	110.995	2.14297
	51.695	116.045	2.2449
LB6	58.65	86.88	1.48143
	57.735	97.665	1.69166
	51.86	108.715	2.09639
	44.225	94.24	2.13107
	45.41	84.815	1.86774
	51.415	93.735	1.82318
	54.27	100.985	1.86089
	52.59	101.86	1.93701
	50.81	95.245	1.87459
	57.12	98.84	1.73037
LH6	81.9	189.89	2.31853
	92.17	225.59	2.44758
	80.93	198.375	2.4512
	93.63	224.07	2.39314
	67.375	175.115	2.59915
	77	194.9	2.53115
	82.515	202.745	2.45717
	90.38	199.21	2.20416
	84.6	188.43	2.22725
	98.6	176.84	1.79353
LS6	65.44	202.465	3.09387
	70.7	197.71	2.79643
	74.185	217.52	2.93211
	65.15	227.04	3.48499
	70.105	218.695	3.11953
	67.325	212.31	3.1536
	68.335	201.95	2.95535
	72.725	204.235	2.80837
	69.89	219.385	3.13905
	70.935	205.89	2.90253
